# Supplementary material for: Impact of Diet on Gut Microbiota Composition and Microbiota-Associated Functions in Heart Failure: A Systematic Review of In Vivo Animal Studies
Source: Metabolites. 2022 Dec 15;12(12):1271. doi: 10.3390/metabo12121271 (PMC9787978; doi:10.3390/metabo12121271)
Supplement: Supplementary file 1 [file metabolites-12-01271-s001.zip]

Archive with 1 entries (1 files):
- metabolites-2065265-supplementary.pdf
